# Supplementary material for: Staging laparoscopy with ultrasound and near-infrared fluorescence imaging to detect occult metastases of pancreatic and periampullary cancer
Source: PLoS One. 2018 Nov 1;13(11):e0205960. doi: 10.1371/journal.pone.0205960 (PMC6211678; doi:10.1371/journal.pone.0205960)
Supplement: S2 File — (XLSX) [file pone.0205960.s002.xlsx]

## Sheet: Data
Study no	M/F	Age	Neoadjuvant 0= no, 1=yes chemotherapy	Type	Neoadjuvant Radiotherapy	Adjuvant therapy 0=no, 1=yes	Type	CEA	CA19-9	ASAT	ALAT	gGT	AF	INR	Albumin	Bilirubin (total)	Bilirubine (conjugated)	Type of tumor	Radiology	Size of tumor (mm)		cT-stage	cN-stage	cM-stage	Preoperative day of ICG administration	Surgery	Number of trocars	Suspect liver tumors inspection	Suspect peritoneal depositions inspections	suspect liver tumors LUS	Suspect liver tumors NIRF	Locally advanced/irresectable tumor	Continuation via laparotomy	Palliative bypass surgery	Metastases 0=no, 1=yes	Resection	Comments	Quality of FI good medium bad	Quality of FI 0 = insufficient 1 = sufficient	Pathology	Liver biopsy	Location liver	Peritoneal biopsy	Follow-up	Adjuvant therapy 0=no, 1=yes	Type	No post-op imaging	Local recurrence 0=no, 1=yes, 2=no resection	Hepatic progression 0=no, 1=yes, 2=intraoperative metastases
1601	F	74.1246	0		0	0		5.2	141.7	124	82	2081		1		59	43	Duodenum				x	x	0	1		3	yes	no	no	no	no	yes	no	0	yes		Good	1		Benign				0			0	1
1602	F	83.2225	0		0	0		3.2	279.1	278	288	361	268	1	34	53	37	Pancreas		20	0	x	0	0	1		3	yes	no	no	no	yes	yes	yes	0	no		Medium	0		Benign				0			2	1
1603	M	78.0397	0		0	0		3.4	507.7	92	138	64	217	1.1		376	248	Pancreas		17	0	3	1	1	1			no	no	no	no	yes	yes	yes	0	no		Good	1						0			2	0
1604	M	77.1472	0		0	0		1.3	11.6	16	12	28	83	0.9	40	7		Pancreas		100	1	3	0	0	1		3	no	no	no	no	no	yes	no	0	yes		Good	1						0			1	1
1605	M	67.4579	0		0	0		4	524	232	384	2159	345	1		69	46	Pancreas		38	1	3	0	0	1		3	no	no	no	no	no	yes	no	0	yes		Good	1						0			1	1
1606	M	71.4278	0		0	1	NA	4.8	224.4	110	129	130	371	1	36	121	83	Pancreas		27	0	2	0	0	1		3	no	no	no	no	no	yes	no	0	yes		Good	1						1	NA		0	0
1607	M	57.8535	0		0	0		2.3	227.3	39	106	459	684	1.1		48	35	Pancreas		40	1	3	0	0	1		3	no	no	no	no	no	yes	no	0	yes		Good	1						0			1	1
1608	M	68.219	0		0	1	Gemcitabine + capecitabine (2 treatments)	2.9	3426	37	62	60	90	1	25	48	34	Ampulla vateri		44	1	x	x	0	1		3	no	no	no	no	no	yes	no	0	yes		Bad	0						1	Gemcitabine en capecitabine (2 treatments)		0	0
1609	F	74.1602	0		0	NA		3.3	6.5	23	31	186	119	1		10		Pancreas		35	1	4	1	1	1			yes	no	yes	yes	yes	no	no	1	no		Medium	0		Adenocarcinoma	Segment 4A			NA			2	1
1610	M	62.0342	0		0	1	NA	8.7	2.8	22	26	100	92	1		6		Pancreas		27	0	2	0	0	1		3	no	no	no	no	no	yes	no	0	yes		Good	1						1	NA	1
1611	M	56.5366	0		0	NA		0.9	132.3	118	232	262	327	1.1		66	49	Distal cholangiocarcinoma				x	0	0	1		3	no	no	no	no	no	yes	no	0	yes		Good	1						NA		1
1612	M	83.1485	0		0	0		7.9	6.7	29	43	607	366	1	42	23	10	Ampulla vateri		16	0	1	0	0	1		3	yes	no	no	no	no	yes	no	0	yes		Bad	0		Bile duct hamartoma				0		1
1613	F	60.7556	0		0	0		5	197.2	64	97	228	562	1		118	91	Pancreas		40	1	3	0	0	1		3	yes	no	no	yes	yes	no	no	1	no		Bad	0		Adenocarcinoma	Segment 7 and 2/3			0			2	1
1614	F	53.0513	1	Gemcitabine	1	1	Gemcitabine + radiotherapy	18.8	39.8	24	20	12	74	1.1	35	10		Pancreas		10	0	1	0	0	2		3	no	no	no	no	no	yes	no	0	yes		Good	1						1	Gemcitabine + radiotherapie		0	0
1615	F	61.9576	0		0	1	Gemcitabine + capecitabine	1.8	33.7	55	47	90	291	1		120	87	Pancreas				x	0	0	2		3	no	no	no	yes	no	yes	no	0	yes		Good	1						1	Gemcitabine + capecitabine		0	0
1616	M	65.2019	0		0	0		0.2	4.1	17	17	45	61		46	10		Pancreas		14	0	x	0	0	2		3	no	no	no	no	no	yes	no	0	yes		Good	1						0			0	0
1617	M	69.3224	0		0	NA		1.9	176.9	79	124	182	315	1	24	12		Duodenum				x	0	0	2		3	yes	yes	no	no	yes	no	yes	1	no		Good	1				Adenocarcinoma		NA			2	1
1618	M	79.5291	0		0	1	Gemcitabine + capecitabine	2.2	16.5	25	12	83	57	1.4	40	6		Ampulla vateri		18	0	1	0	0	2		3	no	no	no	no	no	yes	no	0	yes		Good	1						1	Gemcitabine + capecitabine		0	0
1619	M	50.8693	0		0	0		3	15.1	28	51	201	165	1	45	25	18	Distal cholangiocarcinoma					1	0	5		3	no	no	no	no	no	yes	no	0	yes		Bad	0						0			0	0
1620	M	62.3135	0		0	1	Gemcitabine	1.7	49.7	31	32	37	85		48	6		Pancreas		34	1	2	0	0	1		3	yes	no	yes	no	no	no	no	0	yes	PPPD 4 days later	Good	1		Frozen section: metastasis. Revision: bile duct adenoma	Segment 4A, 4B			1	Gemcitabine		0	0
1621	M	57.8973	0		0	0		2.6	1717	362	852	2028	445	1		216	140	Duodenum		28	0	x	0	0	2		3	no	no	no	no	no	yes	no	0	yes		Medium	0						0			0	1
1622	F	46.1246	0		0	0		0.9	9.8	23	16	9	64			4		Pancreas		14	0	1	1	0	2		3	no	no	no	no	no	yes	no	0	yes		Good	1						0			0	0
1623	M	41.232	1	FOLFIRINOX	0	1	FOLFIRINOX (7 treatments)	9.8	0.6	45	24	32	88			7		Pancreas		30	1	2	0	0	2		3	no	no	no	no	no	yes	no	0	yes		Good	1						1	FOLFIRINOX (7 treatments)		0	0
1624	F	61.9138	0		0	1	Gemcitabine (1 treatment)	0.4	5.9	20	18	15	89	1	43	3		Pancreas				x	0	0	2		3	no	no	no	no	no	yes	no	0	yes		Good	1						1	Gemcitabine (1 treatment)		0	0
1625	M	46.935	1	FOLFIRINOX	0	1	Gemcitabine (6 treatments)	3	166.9	21	22	44	63	1	48	4		Pancreas		49	1	3	0	0	1		4	no	no	no	no	no	no	no	0	yes		Good	1						1	Gemcitabine (6 treatment)		0	0
[truncated: 6 more columns]
